# Supplementary material for: Effects of Crosslinking and Silicone Coupling Agent on Properties of EVA Composite Hot Melt Adhesive
Source: Polymers (Basel). 2021 Nov 25;13(23):4101. doi: 10.3390/polym13234101 (PMC8659007; doi:10.3390/polym13234101)
Supplement: Supplementary file 1 [file polymers-13-04101-s001.zip]

Archive with 1 entries (1 files):
- polymers-1458997-supplementary.pdf
